# Supplementary material for: Elevator fault precursor prediction based on improved LSTM-AE algorithm and TSO-VMD denoising technique
Source: PLoS One. 2025 Apr 24;20(4):e0320566. doi: 10.1371/journal.pone.0320566 (PMC12021203; doi:10.1371/journal.pone.0320566)
Supplement: S1 Data — (ZIP) [file pone.0320566.s001.zip]

Archive with 8 entries (8 files):
- Data and code/Code for Elevator Fault Prediction.docx
- Data and code/Confidence_Interval_Summary.csv
- Data and code/Current_A.csv
- Data and code/Extended_Comparison_of_Models.csv
- Data and code/Speed__m_s_.csv
- Data and code/VMD_BILSTM_AEAM_Modified_Results.csv
- Data and code/VMD-BILSTM-AEAM_Model_Experimental_Results__Rounded_.csv
- Data and code/Voltage_V.csv
