# Supplementary material for: Elevator fault precursor prediction based on improved LSTM-AE algorithm and TSO-VMD denoising technique
Source: PLoS One. 2025 Apr 24;20(4):e0320566. doi: 10.1371/journal.pone.0320566 (PMC12021203; doi:10.1371/journal.pone.0320566)
Supplement: S1 Data — (ZIP) [file pone.0320566.s001.zip › Data and code/Confidence_Interval_Summary.csv]

Metric	Mean	CI Lower Bound	CI Upper Bound
TPR	0.919	0.915	0.924
FPR	0.09	0.087	0.092
AUC	0.919	0.915	0.923
