# Supplementary material for: Elevator fault precursor prediction based on improved LSTM-AE algorithm and TSO-VMD denoising technique
Source: PLoS One. 2025 Apr 24;20(4):e0320566. doi: 10.1371/journal.pone.0320566 (PMC12021203; doi:10.1371/journal.pone.0320566)
Supplement: S1 Data — (ZIP) [file pone.0320566.s001.zip › Data and code/Current_A.csv]

time/s	Current/A
0.158648395	0.020716395
0.273400428	0.332582131
0.345907812	0.628686609
0.502904495	0.956313601
0.617684523	1.262888257
0.82781596	1.54804664
0.988172058	1.240744111
1.042174662	1.03425204
1.096177265	0.82775997
1.192060581	0.705813189
1.318626559	0.784843437
1.371061435	0.874651811
1.582676614	0.879382987
1.752047144	0.868352907
1.921305693	0.878487143
2.048235607	0.88873336
2.22804832	0.904130681
2.418387201	0.930082166
2.608810067	0.940160412
2.830951414	0.955445752
3.063926877	0.923083383
3.286768102	0.80609174
3.446004395	0.710432385
3.552609846	0.562002212
3.680267633	0.434680366
3.807953416	0.30206744
3.914334906	0.195965902
3.999804034	0.04230064
4	0.001
