# Supplementary material for: Elevator fault precursor prediction based on improved LSTM-AE algorithm and TSO-VMD denoising technique
Source: PLoS One. 2025 Apr 24;20(4):e0320566. doi: 10.1371/journal.pone.0320566 (PMC12021203; doi:10.1371/journal.pone.0320566)
Supplement: S1 Data — (ZIP) [file pone.0320566.s001.zip › Data and code/Extended_Comparison_of_Models.csv]

Algorithm	TPR	FPR	AUC
SVM	0.65	0.35	0.64
Decision Tree	0.62	0.36	0.63
Random Forest	0.7	0.3	0.71
GRU	0.683	0.327	0.675
LSTM	0.728	0.311	0.718
LSTM-AE	0.786	0.215	0.794
EMD-LSTM-AE	0.848	0.162	0.836
VMD-BILSTM-AEAM	0.917	0.094	0.912
