# Supplementary material for: Elevator fault precursor prediction based on improved LSTM-AE algorithm and TSO-VMD denoising technique
Source: PLoS One. 2025 Apr 24;20(4):e0320566. doi: 10.1371/journal.pone.0320566 (PMC12021203; doi:10.1371/journal.pone.0320566)
Supplement: S1 Data — (ZIP) [file pone.0320566.s001.zip › Data and code/Voltage_V.csv]

Time/s	Voltage/V
0	525.0021545
0.007473115	535.4020339
0.057285671	548.2440643
0.085946974	560.4774422
0.163829879	570.8676261
0.241798965	583.3994054
0.298653731	596.2403585
0.397638644	606.0154264
0.53890144	616.395915
0.609717511	626.1752919
0.722749909	635.0303788
0.828752408	644.192485
0.885447125	653.0561899
1.005423241	659.4626621
1.195858392	666.7761882
1.4354659	671.0227518
1.787625655	672.1926574
1.949744227	675.8391865
2.168175858	678.8652131
2.323178351	680.6771664
2.640200925	683.6881113
2.816231556	683.0492955
3.069677253	681.174861
3.294917174	678.3869091
3.506195791	678.6605335
3.766794502	679.5385013
3.87516	678.95462
4.001	678.8889128
